# Supplementary material for: Critical Investigation of the Usability of Hepatoma Cell Lines HepG2 and Huh7 as Models for the Metabolic Representation of Resectable Hepatocellular Carcinoma
Source: Cancers (Basel). 2022 Aug 30;14(17):4227. doi: 10.3390/cancers14174227 (PMC9454736; doi:10.3390/cancers14174227)
Supplement: Supplementary file 1 [file cancers-14-04227-s001.zip]

Archive with 1 entries (1 files):
- cancers-1858328-supplementary.pdf
